# Supplementary material for: Biological Sex and Outcomes in Patients with Extracranial Cervical Arterial Dissections
Source: J Clin Med. 2025 May 29;14(11):3816. doi: 10.3390/jcm14113816 (PMC12156125; doi:10.3390/jcm14113816)
Supplement: Supplementary file 1 [file jcm-14-03816-s001.zip]

Archive with 1 entries (1 files):
- jcm-3621669-supplementary.pdf
